# Supplementary material for: Cold Climate Impact on Air-Pollution-Related Health Outcomes: A Scoping Review
Source: Int J Environ Res Public Health. 2022 Jan 28;19(3):1473. doi: 10.3390/ijerph19031473 (PMC8835073; doi:10.3390/ijerph19031473)
Supplement: Supplementary file 1 [file ijerph-19-01473-s001.zip]

Archive with 1 entries (1 files):
- ijerph-1532858-supplementary.pdf
